# Supplementary material for: Woody Plant Life-Form Structure Reflects Major Ecological Gradients Within a Protected Temperate Ecosystem from Romania
Source: Plants (Basel). 2026 Apr 13;15(8):1194. doi: 10.3390/plants15081194 (PMC13120001; doi:10.3390/plants15081194)
Supplement: Supplementary file 1 [file plants-15-01194-s001.zip]

Archive with 1 entries (1 files):
- plants-4200249-supplementary.xlsx
