# Supplementary material for: Woody Plant Life-Form Structure Reflects Major Ecological Gradients Within a Protected Temperate Ecosystem from Romania
Source: Plants (Basel). 2026 Apr 13;15(8):1194. doi: 10.3390/plants15081194 (PMC13120001; doi:10.3390/plants15081194)
Supplement: Supplementary file 1 [file plants-15-01194-s001.zip › plants-4200249-supplementary.xlsx]

## Sheet: Life-form x M
	Mesophytes	Mesohygrophytes	Hygrophytes	Xeromesophytes	Xerophytes
Megaphanerophytes	16	6	2	2
Mesophanerophytes	6	5		1
Nanophanerophytes	13	7	1	4	1

## Sheet: Life-form x R
	Amphitolerant (Euryionic)	Acidophilous	Acido-neutrophilous	Slightly acido-neutrophilous	Neutrophilous	Neutro-basophilous	Basophilous
Megaphanerophytes	1	2	3		8	4	8
Mesophanerophytes	3	1	1		2		5
Nanophanerophytes	3	1	5	1	3	1	12

## Sheet: Life-form x T
	Mesothermals	Thermophilics	Microthermals
Megaphanerophytes	16	8	2
Mesophanerophytes	8	3	1
Nanophanerophytes	22	4

## Sheet: R
Acido-Neutrophilous	9
Slightly Acido-Neutrophilous	1
Acidophilous	4
Amphitolerant (Euryionic)	7
Neutro-Basophilous	5
Basophilous	25
Neutrophilous	13

## Sheet: T
Mesothermals	46
Thermophilics	15
Microthermals	3

## Sheet: M
Mesophytes	35
Xeromesophytes	7
Mesohygrophytes	18
Hygrophytes	3
Xerophytes	1

## Sheet: Plant Life-Form
Nanophanerophytes	26
Mesophanerophytes	12
Megaphanerophytes	26

## Sheet: Chorology
Phytogeographic elements
European	36
Eurasian	8
Submediterranean	8
Circumborreal	3
Balkan	3
Balkan–Submediterranean	1
Balkan–Anatolian	1
Irano-Turanian	1
East-Asian	1
Pontic-Panonian	1
Carpathian-Endemic	1

## Sheet: Cover Page
		VARIANCE AND STANDARD DEVIATION
		Description
		The concept of variance partially resembles the mean absolute deviation. However, instead of taking absolute values, we elevate it to the second degree. Population variance denoted by sigma squared is equal to the sum of squared differences between the observed values and the population mean, divided by the total number of observations. Standard deviation is given by the square root of variance.
		This Excel model is for educational purposes only.											Strictly Confidential
		All content is Copyright material of 365 Financial Analyst ®
		© 2023, 365 Financial Analyst ®
		Learn Finance with Practical Self-Paced Video Lessons
